# Supplementary material for: Global Warming’s Six MTurks: A Secondary Analysis of a US-Based Online Crowdsourcing Market
Source: Int J Environ Res Public Health. 2022 Jul 7;19(14):8320. doi: 10.3390/ijerph19148320 (PMC9323866; doi:10.3390/ijerph19148320)
Supplement: Supplementary file 1 [file ijerph-19-08320-s001.zip]

Archive with 1 entries (1 files):
- ijerph-1712222-supplementary.pdf
